# Supplementary material for: HER3-targeted protein chimera forms endosomolytic capsomeres and self-assembles into stealth nucleocapsids for systemic tumor homing of RNA interference in vivo
Source: Nucleic Acids Res. 2019 Oct 16;47(21):11020–43. doi: 10.1093/nar/gkz900 (PMC6868389; doi:10.1093/nar/gkz900)
Supplement: gkz900_Supplemental_Files [file gkz900_supplemental_files.zip]

Archive with 4 entries (4 files):
- gkz900_Supplemental_File.pdf
- Movie 1 HPK zoom.mp4
- Movie 2 HPK MD.mp4
- Movie 3 PBK charges.mp4
